# Supplementary material for: Genetic Basis Identification of a NLR Gene, TaRGA5-like, That Confers Partial Powdery Mildew Resistance in Wheat SJ106
Source: Int J Mol Sci. 2024 Jun 15;25(12):6603. doi: 10.3390/ijms25126603 (PMC11204014; doi:10.3390/ijms25126603)
Supplement: Supplementary file 1 [file ijms-25-06603-s001.zip]

Archive with 12 entries (12 files):
- Fig. S1.jpg
- Fig. S2.jpg
- Fig. S3.jpg
- Fig. S4.jpg
- Fig. S5.jpg
- Fig. S6.jpg
- Supplementary figures-revised.pdf
- Supplementary legends.pdf
- Table S1.pdf
- Table S2.pdf
- Table S3.xlsx
- Table S4-revised.xlsx
