# Supplementary material for: Genetic Basis Identification of a NLR Gene, TaRGA5-like, That Confers Partial Powdery Mildew Resistance in Wheat SJ106
Source: Int J Mol Sci. 2024 Jun 15;25(12):6603. doi: 10.3390/ijms25126603 (PMC11204014; doi:10.3390/ijms25126603)
Supplement: Supplementary file 1 [file ijms-25-06603-s001.zip › Table S3.xlsx]

## Sheet: Sheet1
Table S3 Summary of NLR and kinase genes detected in the PmSJ106 pangenome loci													CS1.1ID
Gene structure	Gene ID	Cultivar	Length (bp)	Encoded protein	Upregulated
NLR	TraesCS6D03G0026700	Chinese Spring,Arinalrfor,Lancer,Landmark,Mace, Norin61,Stanley,Jagger,Julius,Zang1817,Fielder, Renan	8080	disease resistance protein	+
	TraesCS6D03G0026800	Chinese Spring,Arinalrfor,Lancer,Landmark,Mace, Norin61,Stanley,Jagger,Julius,Zang1817,Fielder, Renan	4946	disease resistance protein	+
	TraesCS6D03G0027300	Chinese Spring,Arinalrfor,Mace,Lancer,Stanley, Landmark,Norin61,Zang1817,Fielder,Renan	3644	disease resistance protein	+
	TraesCS6D03G0027400	Chinese Spring,Norin61,Arinalrfor,Mace,Stanley, Lancer,Zang1817,Fielder,Renan	7036	disease resistance protein	+
	TraesCS6D03G0027500	Chinese Spring,Mace,Stanley,Lancer,Norin61, Arinalrfor,Jagger,Julius,Zang1817,Fielder,Renan	4786	disease resistance protein	+
	TraesCS6D03G0027800LC	Chinese Spring,Kenong9204,Zang1817	4013	disease resistance protein
	TraesCS6D03G0029200LC	Chinese Spring,Kenong9204,Zang1817	2362	disease resistance protein
	TraesCS6D03G0029500LC	Chinese Spring,Renan	396	disease resistance protein
	TraesCS6D03G0037600	Chinese Spring,Arinalrfor,Jagger,Julius,Lancer, Landmark,Mace,Norin61,Stanley,Zang1817,SY Mattis, Fielder,Renan	4691	disease resistance protein	+
	TraesCS6D03G0037700	Chinese Spring,Arinalrfor,Jagger,Julius,Lancer, Landmark,Mace,Norin61,Stanley,Zang1817,SY Mattis, Fielder	3509	disease resistance protein	+
	TraesZN6D01G011400	Zang1817	336	Disease resistance protein RPM1
	TraesSTA6D01G014800	Stanley,Chinese Spring,SY Mattis,Norin61,Lancer, Kenong9204,Fielder,Landmark,Arinalrfor,Mace	4003	Disease resistance protein RGA5
	TraesKAR6D01G0002530	Kariega,Chinese Spring	26486	Disease resistance protein Piks-2									11200LC
	TraesKAR6D01G0002600	Kariega	6224	Disease resistance protein Piks-2
	TraesKAR6D01G0002790	Kariega,SY Mattis,Renan,Norin61,Mace,Lancer, Julius,Fielder,Chinese Spring,Landmark,Arinalrfor	7420	Disease resistance protein RGA4
	TraesKAR6D01G0004220	Kariega	9488	Disease resistance protein PIK6-NP
	TraesRN6D0100041600	Renan,Arinalrfor,Kariega,Lancer,Landmark,Mace, Norin61,Stanley,SY Mattis	4344	Disease resistance protein Piks-1
	TraesKN6D01HG00800	Kenong9204,Kariega,Chinese Spring	1526	Disease resistance protein RPP13
	TraesKN6D01HG00880	Kenong9204,Arinalrfor,Chinese Spring,Fielder, Julius,Kariega,Lancer,Landmark,Mace,Norin61, Renan,Stanley,SY Mattis	1475	Disease resistance RPP13-like protein 4
Kinase	TraesCS6D03G0028100	Chinese Spring,Arinalrfor,Jagger,Julius,Lancer, Landmark,Mace,Norin61,Stanley,Zang1817,Fielder, Renan	3748	belongs to the protein kinase superfamily									13400
	TraesCS6D03G0028500	Chinese Spring,Arinalrfor,Jagger,Julius,Lancer, Landmark,Mace,Norin61,Stanley,Zang1817,Fielder, Renan	4303	Protein kinase domain									13600
	TraesCS6D03G0036200	Chinese Spring,Arinalrfor,Jagger,Julius,Lancer, Landmark,Mace,Norin61,Stanley,Zang1817	3028	LRR receptor-like serine threonine-protein kinase	+								16800
	TraesCS6D03G0046100	Chinese Spring,Arinalrfor,Julius,Lancer,Stanley	4935	Protein tyrosine kinase	-								22900
	TraesZN6D01G014100	Zang1817,Chinese Spring,Jagger,Landmark,julius, SY Mattis,Lancer,Fielder	3324	LRR receptor-like serine/threonine-protein kinase GSO1									15500	15600
	TraesZN6D01G014200	Zang1817,Chinese Spring	1728	LRR receptor-like serine/threonine-protein kinase GSO2									15800
	TraesZN6D01G014300	Zang1817,Chinese Spring	1453	LRR receptor-like serine/threonine-protein kinase GSO2									15900
	TraesZN6D01G014400	Zang1817,Chinese Spring	3249	LRR receptor-like serine/threonine-protein kinase GSO1									16100
	TraesJAG6D01G016600	Jagger,Chinese Spring,SY Mattis,Renan,Lancer, Julius,Fielder,Landmark	1863	Probable inactive leucine-rich repeat receptor kinase XIAO									16000
	TraesJAG6D01G017500	Jagger,Chinese Spring,Arinalrfor,Fielder,Julius, Kariega,Kenong9204,Lancer,Mace,Norin61,Renan, Stanley,SY Mattis,Zang1817	3496	Wall-associated receptor kinase 5									16900
	TraesSTA6D01G012300	Stanley,Chinese Spring,Arinalrfor,Fielder,Julius, Kariega,Lancer,Landmark,Mace,Norin61,Renan, SY Mattis	2087	Cysteine-rich receptor-like protein kinase 15									7800
	TraesSTA6D01G013900	Stanley,Norin61,Lancer,Kariega,Kenong9204,Julius	1668	Probable LRR receptor-like serine/threonine-protein kinase
	TraesSTA6D01G016200	Stanley,Chinese Spring,Arinalrfor,Fielder,Lancer, Landmark,Mace,Norin61,SY Mattis,Kenong9204	6926	Probable LRR receptor-like serine/threonine-protein kinase									4000
	TraesSTA6D01G016300	Stanley,Chinese Spring,Arinalrfor,Lancer,Kariega, Kenong9204,Landmark,Mace,Norin61,Renan	4298	Probable receptor-like protein kinase									3900
	TraesSTA6D01G016400	Stanley,Chinese Spring,Arinalrfor,Lancer,Julius, Kariega,Mace,Norin61,SY Mattis,Kenong9204	6775	Probable receptor-like protein kinase									3800
	TraesSTA6D01G017900	Stanley,Chinese Spring,Arinalrfor,Fielder,Mace, Landmark,Norin61,Renan,SY Mattis	9696	Wall-associated receptor kinase 5									2500
	TraesSTA6D01G018300	Stanley,Chinese Spring,Arinalrfor,Kenong9204, Mace,Renan,Kariega,Fielder,SY Mattis,Landmark, Julius	3700	Receptor kinase-like protein Xa21									2200
	TraesSTA6D01G018600	Stanley,Chinese Spring,Arinalrfor,Fielder,Mace, Landmark,Norin61,Renan,SY Mattis	654	Wall-associated receptor kinase 4									100
	TraesSTA6D01G019300	Stanley,Chinese Spring,Arinalrfor,Mace,Renan, Norin61,Kenong9204	2714	Probable LRR receptor-like serine/threonine-protein kinase									800
	TraesSTA6D01G019400	Stanley,Chinese Spring,Arinalrfor,Mace,Renan, Norin61,Kenong9204	3203	Probable LRR receptor-like serine/threonine-protein kinase									900
	TraesSTA6D01G019500	Stanley,Chinese Spring,Arinalrfor,Mace,Norin61	1535	Probable LRR receptor-like serine/threonine-protein kinase									1000
	TraesSTA6D01G019600	Stanley,Chinese Spring,Arinalrfor,Mace,Kenong9204	1161	LRR receptor-like serine/threonine-protein kinase EFR									1100
	TraesSTA6D01G019800	Stanley,Chinese Spring,Arinalrfor,Mace,Renan, Norin61	2233	Wall-associated receptor kinase 3									1300
	TraesSTA6D01G019900	Stanley,Chinese Spring,Arinalrfor,Mace,Renan, Norin61,SY Mattis,Kenong9204	966	Wall-associated receptor kinase 1									1400
	TraesLAC6D01G011000	Lancer,Chinese Spring,Arinalrfor,Fielder,Julius, Kariega,Kenong9204,Landmark,Mace,Renan,Norin61, Stanley,SY Mattis	2541	LRR receptor-like serine/threonine-protein kinase GSO1									27600
	TraesLAC6D01G011100	Lancer,Chinese Spring,Arinalrfor,Fielder,Julius, Kariega,Kenong9204,Landmark,Mace,Renan,Norin61, Stanley,SY Mattis	1898	Probable serine/threonine-protein kinase PBL15									27700
	TraesLAC6D01G011500	Lancer,Chinese Spring,Arinalrfor,Fielder,Julius, Kariega,Kenong9204,Landmark,Mace,Renan,Norin61, Stanley,SY Mattis	1559	Salt tolerance receptor-like cytoplasmic kinase 1									28100
	TraesLAC6D01G012100	Lancer,Chinese Spring,Arinalrfor,Fielder,Julius, Kariega,Kenong9204,Landmark,Mace,Renan,Norin61, Stanley,SY Mattis	5537	Wall-associated receptor kinase 5									28700
	TraesKAR6D01G0002550	Kariega,Chinese Spring	2775	Wall-associated receptor kinase 1									10800
	TraesKAR6D01G0004090	Kariega	5783	Wall-associated receptor kinase 5
	TraesKAR6D01G0004100	Kariega	4943	Wall-associated receptor kinase 1
	TraesKAR6D01G0004110	Kariega	999	Wall-associated receptor kinase 3
	TraesKAR6D01G0004190	Kariega,Julius	6812	Wall-associated receptor kinase 5
	TraesKAR6D01G0004200	Kariega	3103	Cysteine-rich receptor-like protein kinase 29
	TraesKAR6D01G0004250	Kariega,Chinese Spring,Renan,Kenong9204,Fielder	639	Wall-associated receptor kinase 4									2300
	TraesKAR6D01G0004280	Kariega	813	Putative receptor-like protein kinase
	TraesKAR6D01G0004650	Kariega,Julius,Norin61,Kenong9204,Lancer,Stanley	1672	Probable LRR receptor-like serine/threonine-protein kinase
	TraesKAR6D01G0005170	Kariega,Julius	4937	Probable LRR receptor-like serine/threonine-protein kinase
	TraesKN6D01HG00930	Kenong9204,Chinese Spring	1377	Probable LRR receptor-like serine/threonine-protein kinase									10300LC
	TraesKN6D01HG01690	Kenong9204	2937	Probable LRR receptor-like serine/threonine-protein kinase
