# Supplementary material for: Genetic Basis Identification of a NLR Gene, TaRGA5-like, That Confers Partial Powdery Mildew Resistance in Wheat SJ106
Source: Int J Mol Sci. 2024 Jun 15;25(12):6603. doi: 10.3390/ijms25126603 (PMC11204014; doi:10.3390/ijms25126603)
Supplement: Supplementary file 1 [file ijms-25-06603-s001.zip › Table S4-revised.xlsx]

## Sheet: VIGS
Spores per square centimeter after VIGS
group	7 dpi	10 dpi	14 dpi
BSMV:GFP	144.76±23.56	263.14±53.85	1908.4±84.6
BSMV:TaRGA5-like-V1	451.01±76.39	752.55±105.88	2832.17±324.05
BSMV:TaRGA5-like-V2	527.83±15.76	768.10±136.39	3123.8±427.86
BSMV:TaRGA5-like-V3	692.14±55.23	860.4568.91	5152.48±462.88
Percentage of hypersensitive reactions after VIGS
group	7 dpi	10 dpi	14 dpi
BSMV:GFP	12.46±0.96	22.08±0.97	28.13±1.72
BSMV:TaRGA5-like-V1	9.67±0.40	20.29±1.07	22.33±1.13
BSMV:TaRGA5-like-V2	10.42±0.95	15.46±0.94	23.04±1.53
BSMV:TaRGA5-like-V3	5.38±0.78	9.25±1.19	16.29±0.56

## Sheet: OE
Lesion area of transgenic wheat
Control-1	55.4±3.59
Control-2	58.04±1.04
Control-3	61.05±1.64
OE-3	19.45±1.15
OE-5	26.69±1.62
Proportion of successful penetration after OE
group	3 dpi	5 dpi	7 dpi
Control-1	48.12±1.62	64.54±2.16	78.15±2.13
Control-2	44.61±1.24	62.02±1.13	77.35±2.5
Control-3	47.37±1.63	65.19±1.95	72.75±2.14
OE-3	23.86±4.09	49.77±1.05	64.08±1
OE-5	27.68±5.14	56.27±1.74	69.39±0.85
Proportion of macrocephalic appressoria after OE
group	3 dpi	5 dpi	7 dpi
Control-1	6.32±0.67	3.01±0.16	0.60±0.2
Control-2	6.58±1.09	3.21±0.26	0.53±0.15
Control-3	7.53±0.73	2.21±0.30	1.24±0.32
OE-3	12.55±1.27	6.34±0.56	2.75±0.68
OE-5	13.58±0.86	4.80±0.71	2.1±0.30
Proportion of hypersensitive reactions after OE
group	3 dpi	5 dpi	7 dpi
Control-1	1.74±0.55	2.61±1.38	4.97±2.45
Control-2	1.41±0.65	1.90±0.64	391±0.31
Control-3	1.68±0.68	2.73±0.34	4.99±0.39
OE-3	4.47±0.15	6.66±0.69	8.84±0.46
OE-5	3.26±0.6	4.46±0.15	8.14±0.19
